# Supplementary material for: Boride-derived oxygen-evolution catalysts
Source: Nat Commun. 2021 Oct 19;12:6089. doi: 10.1038/s41467-021-26307-7 (PMC8526748; doi:10.1038/s41467-021-26307-7)
Supplement: Supplementary file 2 — source data [file 41467_2021_26307_MOESM2_ESM.zip]

Archive with 2 entries (1 files):
- Source data file/
- Source data file/Source data file.xlsx
