# Supplementary material for: Boride-derived oxygen-evolution catalysts
Source: Nat Commun. 2021 Oct 19;12:6089. doi: 10.1038/s41467-021-26307-7 (PMC8526748; doi:10.1038/s41467-021-26307-7)
Supplement: Supplementary file 2 — source data [file 41467_2021_26307_MOESM2_ESM.zip › Source data file/Source data file.xlsx]

## Sheet: Figure1a&b
Ni	0
Fe	0
NiO	-1.218
NiO2H2	-1.245
NiO2H	-1.061
Fe2O3	-1.707
Fe3O4	-1.63
FeO	-1.482
FeO2H	-1.55
FeO2H2	-1.361
NiB4O7	-2.535
NiB2O4	-2.362
FeB4O7	-2.594
FeBO3	-2.27

## Sheet: Figure 1e&SI Figure 1b& SI Fig2
	surface	o	oh	ooh
niooh	-505.169	-509.569	-514.753	-518.291
nifeooh	-508.242	-511.978	-517.318	-520.505
nib4o7	-204.868	-210.459	-214.817	-219.884
febo3	-123.879	-127.73	-133.151	-136.317

## Sheet: SI Figure 3
	surface	*oh	*oh+*oh	*o+*oh	*o+*o
niooh	-505.169	-514.773	-524.558	-520.803	-515.999
nifeooh	-508.242	-517.478	-527.792	-522.96	-518.985
nib4o7	-204.868	-214.457	-223.937	-220.049	-215.761
febo3	-123.879	-133.881	-143.546	-138.806	-134.879
